# Supplementary material for: Polyphenolic Screening and the Antioxidant Activity of Grape Pomace Extracts of Romanian White and Red Grape Varieties
Source: Antioxidants (Basel). 2024 Sep 19;13(9):1133. doi: 10.3390/antiox13091133 (PMC11429185; doi:10.3390/antiox13091133)
Supplement: Supplementary file 1 [file antioxidants-13-01133-s001.zip]

Archive with 1 entries (1 files):
- antioxidants-3209369-supplementary.pdf
